# Supplementary material for: Electrochemical Probing of Human Liver Subcellular S9 Fractions for Drug Metabolite Synthesis
Source: Metabolites. 2024 Aug 3;14(8):429. doi: 10.3390/metabo14080429 (PMC11356027; doi:10.3390/metabo14080429)
Supplement: Supplementary file 1 [file metabolites-14-00429-s001.zip]

Archive with 1 entries (1 files):
- metabolites-3130293-supplementary.pdf
